# Supplementary material for: Effects of Yoga Intervention on Functional Movement Patterns and Mindfulness in Collegiate Athletes: A Quasi-Experimental Study
Source: Int J Environ Res Public Health. 2022 Nov 13;19(22):14930. doi: 10.3390/ijerph192214930 (PMC9690310; doi:10.3390/ijerph192214930)
Supplement: Supplementary file 1 [file ijerph-19-14930-s001.zip]

Archive with 1 entries (1 files):
- ijerph-1940081-supplementary.xlsx
