# Supplementary material for: Effects of Yoga Intervention on Functional Movement Patterns and Mindfulness in Collegiate Athletes: A Quasi-Experimental Study
Source: Int J Environ Res Public Health. 2022 Nov 13;19(22):14930. doi: 10.3390/ijerph192214930 (PMC9690310; doi:10.3390/ijerph192214930)
Supplement: Supplementary file 1 [file ijerph-19-14930-s001.zip › ijerph-1940081-supplementary.xlsx]

## Sheet: preyoga
编号	Deep Squat	Hurdle Step(R/L)		In-line Lunge(R/L)		Shoulder Mobility(R/L)		Active Straight-Leg Raise(R/L)		Trunk Stability Pushup(R/L)	Rotatory Stability(R/L)		Total FMS	专项
201901010303	2	2		3		3		3		2	1		16	篮球
		2	2	3	3	3	3	3	3		1	1
201901010308	1	1		1		3		1		1	1		9	篮球
		1	1	1	1	3	3	1	2		1	1
201901010310	2	3		3		3		2		2	1		16	篮球
		3	3	3	3	3	3	2	2		1	1
201901010317	2	1		2		1		0		0	1		7	篮球
		1	2	2	2	1	1	2	0		1	1
201901010338	0	1		3		1		1		1	1		8	篮球
		1	1	3	3	2	1	1	1		1	1
201901010341	1	2		3		1		2		2	1		12	篮球
		2	2	3	3	3	1	2	2		1	1
201901010302	3	2		3		1		3		2	2		16	排球
		3	2	3	3	3	1	3	3		2	2
201901010322	2	2		2		2		1		1	1		11	排球
		2	2	2	3	2	2	1	1		1	1
201901010330	2	2		2		1		2		0	1		10	排球
		2	2	2	3	3	1	3	2		1	1
201901010334	2	2		2		2		1		2	1		12	排球
		2	2	3	2	3	2	1	2		2	1
201901010340	2	2		3		1		3		2	2		16	排球
		3	2	3	3	3	2	3	3		2	2
201901010346	1	2		3		1		2		2	1		12	排球
		2	2	3	3	3	1	2	2		1	1
201901010307	0	2		3		1		2		0	1		9	散打
		2	2	3	3	1	1	2	2		1	1
201901010329	1	2		3		1		1		2	1		11	散打
		2	2	3	3	1	1	1	1		1	1
201901010333	1	2		2		3		2		2	1		13	散打
		3	2	3	2	3	3	3	2		1	1
201901010301	3	2		2		1				1	2		13	跆拳道
		2	2	2	2	2	1	2	2		2	2
201901010304	3	2		3		3		2		1	1		15	跆拳道
		2	2	3	3	3	3	2	3		1	1
201901010309	1	3		3		1		3		2	1		14	跆拳道
		3	3	3	3	1	1	3	3		1	1
201901010326	3	2		3		1		3		1	1		14	跆拳道
		2	3	3	3	1	1	3	3		1	1
201901010342	2	2		3		2		1		2	2		14	跆拳道
		2	3	3	3	2	1	1	2		2	2
201901010343	2	2		3		3		3		1	1		15	跆拳道
		3	2	3	3	3	3	3	3		1	1
201901010313	2	1		3				2		2	1		12	田径
		1	1	3	3	2	1	2	2		1	1
201901010314	2	2		3		1		2		2	2		14	田径
		2	2	3	3	1	1	2	2		2	2
201901010315	1	2		3		3		2		2	2		15	田径
		2	2	3	3	3	3	2	2		2	2
201901010323	2	2		3		1		2		2	1		13	田径
		2	2	3	3	1	1	2	3		1	1
201901010324	2	2		3		1		3		2	1		14	田径
		2	2	3	3	2	1	3	3		1	1
201901010332	1	2		3		3		2		2	1		14	田径
		2	2	3	3	3	3	3	2		1	1
201901010337	1	2		2		2		3		2	1		13	田径
		2	2	2	2	2	3	3	3		1	1
201901010344	1	2		3		1		3		2	1		13	田径
		2	2	3	3	1	1	3	3			1
201901010318	2	2		3		2		3		2	1		17	网球
		2	2	3	3	3	2	3	3		1	1
201901010321	0	2		2		1		2		1	1		9	网球
		2	2	2	3	1	1	2	2		1	1
201901010305	1	2		3		3		2		1	2		14	羽毛球
		3	2	3	3	3	3	2	2		2	2
201901010316	2	2		3		1		2		2	2		14	羽毛球
		3	2	3	3	2	1	2	2		2	2
201901010328	2	2		2		2		2		3	2		15	羽毛球
		2	2	2	2	3	2	2	3		2	2
201901010345	2	2		3		3		3		2	1		16	羽毛球
		2	2	3	3	3	3	3	3	3	1	1
201901010312	2	2		2		1		2		1	1		11	足球
		2	2	2	2	1	2	1	1		1	1
201901010325	2	2		3		2		2		1	1		13	足球
	2	2	2	3	3	3	2	2	2		1	1
201901010331	1	2		3				2		2	1		12	足球
	2	2	2	3	3	2	1	3	2		1	1
201901010336	3	2		3		2		2		2	1		15	足球
		2	2	3	3	2	2	2	2		1	1

## Sheet: yogapost
编号	过栏架步		前后分 腿蹲（右/左）		肩部 灵活性（右/左）		主动直膝抬腿（右/左）		转动 稳定性（右/左）		FMS个人总分	专项	sum
201901010302	0		0		0		0		0		20	排球	0
201901010303	1		0		0		0		0		18	篮球	1
201901010304	1		0		0		0		0		17	跆拳道	1
201901010305	0		0		0		0		0		17	羽毛球	0
201901010307	0		0		0		0		0		18	散打	0
201901010308	1		0		0		0		1		12	篮球	2
201901010309	0		0		0		0		0		18	跆拳道	0
201901010310	0		0		0		0		0		20	篮球	0
201901010312	0		0		1		0		0		17	足球	1
201901010313	1		0		0		1		0		16	田径	2
201901010314	0		0		0		0		1		17	田径	1
201901010315	1		0		0		0		0		18	田径	1
201901010316	0		0		1		0		0		15	羽毛球	1
201901010317	0		0		0		0		0		16	篮球	0
201901010318	0		1		0		0		0		17	网球	1
201901010321	0		0		1		0		0		18	网球	1
201901010322	0		0		1		0		0		12	排球	1
201901010323	1		0		0		1		0		17	田径	2
201901010324	0		0		0		0		0		20	田径	0
201901010325	0		0		0		0		0		17	足球	0
201901010326	0		0		0		0		0		19	跆拳道	0
201901010328	0		1		1		0		0		17	羽毛球	2
201901010329	1		0		0		1		1		14	散打	3
201901010330	0		0		0		0		0		17	排球	0
201901010331	0		0		0		0		0		18	足球	0
201901010332	0		0		0		0		0		18	田径	0
201901010333	0		0		0		0		0		17	散打	0
201901010334	0		0		0		0		0		18	排球	0
201901010336	0		0		0		0		0		18	足球	0
201901010337	0		1		0		0		0		17	田径	1
201901010338	0		0		1		0		1		13	篮球	2
201901010340	0		1		0		0		0		18	排球	1
201901010341	0		1		1		1		0		17	篮球	3
201901010342	1		0		0		0		0		17	跆拳道	1
201901010343	1		0		0		0		0		17	跆拳道	1
201901010344	0		1		0		1		0		14	田径	2
201901010345	0		0		0		0		0		18	羽毛球	0
201901010346	0		0		1		0		0		19	排球	1

## Sheet: preCON
班级				测试时间：
编号	Deep Squat	Hurdle Step(R/L)		In-line Lunge(R/L)		Shoulder Mobility(R/L)		Active Straight-Leg Raise(R/L)		Trunk Stability Pushup(R/L)	Rotatory Stability(R/L)		Total FMS	专项
202011011301	2	2		2		2		1		2	1		12	排球
		2	2	2	3	2	2	1	2		1	1
202011011302	2	1		3		3		2		2	1		14	跆拳道
		2	1	3	3	3	3	2	2		1	2
202011011303	3	2		3		3		3		1	1		16	网球
		2	2	3	3	3	3	3	3		1	1
202011011305	3	1		3		2		2		2	1		14	排球
		1	1	3	3	3	2	2	2		1	1
202011011306	3	2		2		1		0		2	1		11	篮球
		2	2	2	2	1	1	0	0		1	1
202011011308	2	1		3		1		3		2	1		13	篮球
		1	1	3	3	2	1	3	3		1	1
202011011309	1	2		2		1		0		2	1		9	足球
		2	2	2	3	2	1	0	0		1	1
202011011310	2	1		2		3		0		2	1		9	排球
		2	1	2	2	3	3	0	0		1	1
202011011311	2	1		3		2		3		1	1		13	篮球
		2	1	3	3	2	2	3	3		1	1
202011011312	3	1		3		1		3		2	1		14	排球
		2	1	3	3	1	2	3	3		1	1
202011011313	2	2		2		2		0		2	1		11	篮球
		2	2	2	2	2	2	0	0		1	1
202011011314	3	2		3		2		2		2	1		15	排球
		2	2	3	3	2	2	2	2		1	1
202011011315	2	1		3		3		2		2	1		14	排球
		2	1	3	3	3	3	2	2		1	1
202011011316	2	2		3		1		2		2	1		13	田径
		2	2	3	3	2	1	2	2		1	1
202011011317	2	3		2		3		2		1	1		14	网球
		3	3	2	3	3	3	2	2		1	1
202011011318	2	2		3		2		2		3	1		15	足球
		2	2	3	3	2	2	2	2		2	1
202011011319	3	1		2		1		2		2	1		12	篮球
		2	1	2	2	1	1	2	2		1	1
202011011320	2	1		2		2		2		2	1		12	排球
		2	1	2	2	3	2	2	2		1	1
202011011321	2	2		3		1		2		3	1		14	羽毛球
		2	2	3	3	2	1	2	2		1	1
202011011322	1	2		3		3		0		2	1		12	网球
		2	2	3	3	3	3	0	0		1	1
202011011323	3	2		3		2		2		2	1		15	羽毛球
		2	2	3	3	2	2	3	2		1	1
202011011324	1	1		1		1		2		1	1		8	篮球
		1	1	1	1	1	1	2	2		1	1
202011011325	2	2		3		1		3		2	2		15	排球
		2	2	3	3	1	2	3	3		2	2
202011011326	3	1		3		2		0		2	1		12	排球
		1	1	3	3	2	2	0	0		1	1
202011011327	2	2		2		1		0		2	1		10	羽毛球
		2	2	2	2	1	1	0	1		1	1
202011011328	2	1		3		2		2		2	1		13	篮球
		2	1	3	3	2	2	2	2		1	1
202011011329	2	2		3		1		2		2	2		14	田径
		3	2	3	3	2	1	2	2		2	2
202011011330	2	2		3		1		2		2	1		13	篮球
		2	2	3	3	1	1	2	2		1	1
202011011331	1	1		2		2		1		2	1		10	足球
		2	1	2	2	3	2	1	1		1	1
202011011332	2	2		3		1		2		2	1		13	排球
		2	2	3	3	2	1	3	2		2	1
202011011333	2	1		2		2		0		2	1		10	排球
		2	1	2	2	3	2	2			1	2
202011011334	3	2		2		3		3		2	1		16	跆拳道
		2	2	2	3	3	3	3	3		1	1
202011011335	2	2		2		1		2		2	1		12	排球
		2	2	3	2	1	1	2	2		1	1
202011011337	2	1		2		2		2		2	1		12	排球
		1	1	2	2	2	2	2	2		1
202011011338	2	2		2		3		0		2	1		12	田径
		2	2	2	2	3	3	0	0		1	1
202011011339	3	2		3		3		2		2	1		16	羽毛球
		2	2	3	3	3	3	2	2		2	1
202011011340	2	2		2		2		0		2	1		11	篮球
		2	2	2	2	2	2	0	2		1	1
202011011341	2	2		3		1		2		2	1		13	排球
		2	2	3	3	2	1	2	2		1	1
202011011342	2	2		3		2		3		2	1		15	跆拳道
		2	2	3	3	2	2	3	3	2	1	1
202011011344	3	1		2		2		0		2	1		11	排球
		1	1	2	2	2	2	0	0		1	1
202011011345	2	2		3		1		3		2	1		14	跆拳道
		3	2	3	3	2	1	3	3		1	1

## Sheet: postCON
编号	Deep Squat	Hurdle Step(R/L)		In-line Lunge(R/L)		Shoulder Mobility(R/L)		Active Straight-Leg Raise(R/L)		Trunk Stability Pushup(R/L)	Rotatory Stability(R/L)		Total FMS	专项
202011011301	2	1		2		2		2		2	2		13	排球
		2	1	2	3	2	2	2	3		2	2
202011011302	2	2		3		3		3		2	2		17	跆拳道
		2	2	3	3	3	3	3	3		2	2
202011011303	3	2		2		3		3		2	2		17	网球
		2	2	2	2	3	3	3	3		2	2
202011011305	3	2		2		2		3		2	2		16	排球
		2	2	2	2	3	3	3	3		2	2
202011011306	3	2		3		2		3		2	2		18	篮球
		2	2	3	3	3	2	3	3		2	2
202011011308	2	1		3		0		3		2	2		13	篮球
		1	1	3	3	0	2	3	3	2	2	2
202011011309	2	1		1		2		0		2	2		10	足球
		2	1	2	1	2	2	0	0		2	2
202011011310	2	1		2		3		0		2	1		11	排球
		2	1	2	3	3	3	0	0		1	1
202011011311	2	2		2		3		3		1	2		16	篮球
		2	2	2	2	3	3	3	3		2	2
202011011312	2	2		1		3		3		2	2		16	排球
		2	2	1	1	3	3	3	3		2
202011011313	2	1		1		3		0		2	2		11	篮球
		1		1	2	3	3	0	1		2	2
202011011314	3	1		3		3		3		2	1		16	排球
		1	2	3	3	3	3	3	3		1	1
202011011315	3	1		2		2		3		2	2		17	排球
		2	1	2	2	2	2	3	3		2	2
202011011316	2	1		2		2		3		2	2		14	田径
		2	1	2	3	3	2	3	3		2	2
202011011317	2	3		2		3		3		2	2		18	网球
		3	3	2	2	3	3	3	3		2	2
202011011318	2	2		2		3		3		3	2		17	足球
		2	2	3	2	3	3	3	3		2	2
202011011319	2	2		2		3		3		2	2		17	篮球
		2	2	2	2	3	3	3	3		2	2
202011011320	2	2		2		2		3		2	2		15	排球
		2	2	2	2	2	3	3	3		2	2
202011011321	2	2		2		2		3		3	2		16	羽毛球
		2	2	2	2	3	2	3	3		2	2
202011011322	2	2		1		3		0		3	2		13	网球
		2	2	1	1	3	3	0	1		2	2
202011011323	3	2		1		2		0		2	2		12	羽毛球
		2	2	2	1	2	3	3	0		2	2
202011011324	0	1		1		2		2		1	1		8	篮球
		1	1	1	1	3	2	3	2		1	1
202011011325	3	2		3		3		3		2	2		18	排球
		2	2	3	3	3	3	3	3		2	2
202011011326	3	1		3		2		3		2	2		16	排球
		2	1	3	3	2	2	3	3		2	2
202011011327	3	2		3		3		0		2	1		14	羽毛球
		2	2	3	3	3	3	1	0		1	1
202011011328	2	1		2		3		3		2	1		14	篮球
		1	1	2	3	3	3	3	3		1	1
202011011329	3	2		2		0		3		3	2		15	田径
		2	2	2	2	2	0	3	3		2	2
202011011330	2	3		3		2		3		2	2		17	篮球
		3	3	3	3	2	2	3	3		2	2
202011011331	0	2		1		3		2		2	1		11	足球
		2	2	2	1	3	3	2	2		1	2
202011011332	3	1		2		2		3		2	2		15	排球
		1	2	3	2	3	2	3	3		2	2
202011011333	2	1		2		3		3		2	2		15	排球
		2	1	2	2	3	3	3	3		2	2
202011011334	3	1		1		3		3		3	2		16	跆拳道
		2	1	1	2	3	3	3	3		2	2
202011011335	3	2		3		1		2		2	2		15	排球
		2	2	3	3	2	1	3	2		2	2
202011011337	2	2		2		3		0		2	2		13	排球
		2	2	2	2	3	3	0	0		2	2
202011011338	2	2		2		3		3		3	2		18	田径
		2	3	2	3	3	3	3	3		2	2
202011011339	3	2		3		3		3		2	2		19	羽毛球
		2	2	3	3	3	3	3	3		2	2
202011011340	2	1		3		2		2		2	2		14	篮球
		2	1	3	3	3	2	2	2		2	2
202011011341	0	1		3		2		3		2	1		12	排球
		2	1	3	3	3	2	3	3		2	1
202011011342	0	2		3		3		3		2	2		16	跆拳道
		2	2	3	3	3	3	3	3		2	2
202011011344	3	1		2		3		0		3	1		13	排球
		1	1	3	2	3	3	2	0		2	1
202011011345	2	1		3		0		3		2	1		12	跆拳道
		1	1	3	3	3	0	3	3		1	2

## Sheet: MAAS YOG change
分组	姓名	MAASpre	MAASpost
1	何	60	48
1	何	47	57
1	何	63	73
1	冯	54	66
1	吴	60	51
1	唐	54	68
1	唐	45	45
1	廖	55	68
1	戴	61	73
1	李	51	74
1	李	60	60
1	杨	26	85
1	林	27	83
1	林	28	73
1	王	59	72
1	王	30	52
1	符	74	68
1	符	61	49
1	蓝	45	53
1	赖	45	56
1	赵	78	81
1	邓	57	51
1	郑	71	71
1	郑	73	63
1	陈	45	45
1	陈	52	43
1	陈	60	53
1	陈	75	72
1	陈	34	62
1	陈	24	62
1	陈	77	79
1	马	39	55
1	高	52	49
1	黄	45	54
1	黄	45	51
1	黄	79	82
1	黎	53	59
1	龙	77	54
1	龙	50	40

## Sheet: MAAS CON chang'e
	name	MAASpre	MAASpost
2	伍	60	62
2	刘	90	90
2	卓	58	64
2	吴	76	67
2	周	64	76
2	张	78	74
2	曾	83	75
2	朱	45	50
2	李	48	60
2	李	51	78
2	李	70	83
2	李	72	79
2	李	80	82
2	杨	59	62
2	林	52	58
2	柯	77	76
2	柯	72	72
2	沈	38	79
2	王	60	70
2	王	75	77
2	王	62	53
2	王	70	50
2	王	48	36
2	王	85	73
2	王	58	60
2	王	76	70
2	王	80	55
2	符	60	57
2	符	60	59
2	符	61	63
2	罗	81	80
2	胥	80	89
2	苏	84	46
2	莫	75	76
2	蔡	48	77
2	邓	65	68
2	郑	90	82
2	陈	66	86
2	陈	50	51
2	陈	27	45
2	韩	69	70
